# Supplementary material for: Alleviation of Lipid Disorder and Liver Damage in High-Fat Diet-Induced Obese Mice by Selenium-Enriched Cardamine violifolia with Cadmium Accumulation
Source: Nutrients. 2024 Sep 22;16(18):3208. doi: 10.3390/nu16183208 (PMC11435019; doi:10.3390/nu16183208)
Supplement: Supplementary file 1 [file nutrients-16-03208-s001.zip]

Archive with 1 entries (1 files):
- nutrients-3208337-supplementary.pdf
